# Supplementary material for: Echocardiographic findings associated with mortality or transplant in patients with pulmonary arterial hypertension: A systematic review and meta-analysis
Source: Neth Heart J. 2016 May 17;24(6):374–89. doi: 10.1007/s12471-016-0845-3 (PMC4887306; doi:10.1007/s12471-016-0845-3)
Supplement: Supplementary file 3 — Overview of investigated echocardiographic findings per study. [file 12471_2016_845_MOESM3_ESM.xlsx]

## Sheet: Sheet1
	Eysmann 1989	Tei 1996	Yeo 1998	Miyamoto 2000	Bustamante 2002	Raymond 2002	Forfia 2006	Mahapatra 2006	Utsunomiya 2009	Benza 2010	Campo 2010	Ciarka 2010	Ghio 2010	Ghio 2011	Kane 2011	Mathai 2011	Sachdev 2011	Zeng 2011	Badagliacca 2012	Moceri 2012	Shimony 2012	Tonelli 2012	Ernande 2013	Fenstad 2013	Fine 2013	Giusca 2013	Grunig 2013	Hardegree 2013	Hardegree 2013	Shimony 2013	Cho 2014	Tonelli 2014	Schuuring 2014	Dandel 2014	Austin 2015	Batal 2015	Sano 2015	Total (n)		Forest plot en meta-analyse?			Pericardal effusion (17x)	TAPSE (12x)	RA area (12x)	RV pressure (11x)	RV FAC (9x)	TEI index (8x)	TR severity (8x)
Pericardial effusion	x			x		x	x			x	x	x	x		x	x			x				x	x	x					x					x	x*		17		x			Eysmann 1989	Forfia 2006	Bustamante 2002	Raymond 2002	Raymond 2002	Tei 1996	Yeo 1998
RV systolic function:																																											Miyamoto 2000	Ghio 2010	Raymond 2002	Mahapatra 2006	Forfia 2006	Yeo 1998	Bustamante 2002
TAPSE							x						x			x				x			x		x	x	x				x	x*	x	x				12		x			Raymond 2002	Mathai 2011	Forfia 2006	Ciarka 2010	Kane 2011	Mahapatra 2006	Raymond 2002
TDI TV lat S'																				x			x		x	x					x							5					Forfia 2006	Moceri 2012	Kane 2011	Ghio 2010	Mathai 2011	Ghio 2010	Forfia 2006
RV longitudinal peak systolic strain																	x						x		x	x		x*									x	6		x			Benza 2010	Ernande 2013	Mathai 2011	Mathai 2011	Shimony 2012	Kane 2011	Ghio 2010
RV fractional area change						x	x								x	x					x				x	x						x*			x			9		x			Campo 2010	Fine 2013	Moceri 2012	Ernande 2013	Fine 2013	Shimony 2012	Kane 2011
Tei index (RIMP)		x	x					x					x		x						x				x						x							8		x			Ciarka 2010	Giusca 2013	Ernande 2013	Fine 2013	Giusca 2013	Fine 2013	Tonelli 2014
RV ejection time					x			x																														2					Ghio 2010	Grunig 2013	Grunig 2013	Giusca 2013	Tonelli 2014	Cho 2014	Austin 2015
TR duration (heart rate adjusted)																															x							1					Kane 2011	Cho 2014	Tonelli 2014	Grunig 2013	Austin 2015
S:D ratio																				x												x*						2					Mathai 2011	Tonelli 2014	Schuuring 2014	Cho 2014
Isovolumic contraction peak velocity																							x															1					Badagliacca 2012	Schuuring 2014	Austin 2015	Tonelli 2014
Total isovolumic time																				x																		1					Ernande 2013	Dandel 2014	Sano 2015
Isovolumic relaxation time																							x															1					Fenstad 2013
Isovolumic acceleration																							x															1					Fine 2013
RV free wall strain rate																	x																	x				2					Shimony 1013
RV free wall time to peak syst strain																	x																					1					Austin 2015
RV free wall early diast strain rate																	x																					1					Batal 2015
RV global LPSS																										x												2
RV circumferential strain																																						1
RV radial strain																																						1
RV area strain																																						1
LV systolic function:
LV cardiac output or index								x															x		x								x					4
LV ejection fraction																				x												x*						2
LV free wall LPSS																													x									1
LV circumferential strain																													x									1
LV dysfunction (0-1)																																	x					1
Pressure estimates:
RVSP, SPAP, TR Vmax						x		x				x	x			x							x		x	x	x				x	x*						11		x
sPAP (RVSP + RAP)																							x		x	x	x											4
TR maximal velocity						x										x																x*						3
TR severity			x		x	x	x						x		x																	x*			x			8		x
Estimated RA pressure								x					x		x					x					x							x*			x			7		x
ΔsPAP																											x											1
PA acceleration time	x											x																										2
RV outflow tract acceleration time																																x*						1
RV load adaption index																																		x*				1
Volumetric or anatomical data:
RA area					x	x	x								x	x				x			x				x					x*	x		x		x*	12		x
RA/LA area ratio																				x													x					2
LV eccentricity index				x		x	x						x			x							x								x							7		x
abnormal end-diastolic septal curve																																x*						1
RV end-diastolic area						x									x											x	x					x*						5
RV end-diastolic basal diameter														x						x			x			x						x*						5
RV/LV end-diastolic basal diameter																		x					x															2
RV midcavity diameter																																x*						1
RV longitudinal diameter																																x*						1
RV free wall thickness													x	x																								2
RV end-systolic area																																					x*	1
LV end-diastolic volume													x																									1
LV end-diastolic diameter																																x*						1
LV end-systolic diameter																																x*						1
RVOT time velocity integral																				x					x							x*						3
Pulmonary artery compliance:
PA capacitance								x																	x													2
Diastolic function:
MV E/A ratio	x																					x	x									x*						4
MV E velocity																						x	x									x*						3
MV e' velocity																				x																		1
TV E/e' ratio									x																													1
TV e'/a' ratio																				x																		1
S wave velocity																																x*						1
D wave velocity																																x*						1
TR deceleration	x																																					1
Legend: *imaging finding is (additionally) longitudinally investigated (change between baseline and follow-up.
[truncated: 3 more columns]

## Sheet: Hoeveel parameters onderzocht
Echocardiographic findings associated with mortality or transplant in patients with pulmonary arterial hypertension: A systematic review and meta-analysis V.J.M. Baggen, M.M.P. Driessen, M.C. Post, A.P. van Dijk, J.W. Roos-Hesselink, A.E. van den Bosch, J.J.M. Takkenberg, G.Tj. Sieswerda (G.T.Sieswerda@umcutrecht.nl)
Supplementary File 3. Overview of investigated echocardiographic findings per study.
Echocardiographic finding	Total studies (n)	Total studies suitable for pooling of results	Eysmann 1989	Tei 1996	Yeo 1998	Miyamoto 2000	Bustamante 2002	Raymond 2002	Forfia 2006	Mahapatra 2006	Utsunomiya 2009	Benza 2010	Campo 2010	Ciarka 2010	Ghio 2010	Ghio 2011	Kane 2011	Mathai 2011	Sachdev 2011	Zeng 2011	Badagliacca 2012	Moceri 2012	Shimony 2012	Tonelli 2012	Ernande 2013	Fenstad 2013	Fine 2013	Giusca 2013	Grunig 2013	Hardegree 2013	Hardegree 2013	Shimony 2013	Cho 2014	Tonelli 2014	Schuuring 2014	Dandel 2014	Austin 2015	Batal 2015	Sano 2015
Pericardial effusion	17	16	x			x		x	x			x	x	x	x		x	x			x				x	x	x					x					x	x*
TAPSE	12	7							x						x			x				x			x		x	x	x				x	x*	x	x
RA area	12	5					x	x	x								x	x				x			x				x					x*	x		x		x*
RVSP, SPAP, TR Vmax	11	7						x		x				x	x			x							x		x	x	x				x	x*
RV fractional area change	9	5						x	x								x	x					x				x	x						x*			x
Tei index (RIMP)	8	7		x	x					x					x		x						x				x						x
TR severity	8	7			x		x	x	x						x		x																	x*			x
Estimated RA pressure	7	6								x					x		x					x					x							x*			x
LV eccentricity index	7	4				x		x	x						x			x							x								x
RV longitudinal peak systolic strain	6	4																	x						x		x	x		x*									x
RV end-diastolic basal diameter	5	3														x						x			x			x						x*
RV end-diastolic area	5	2						x									x											x	x					x*
TDI TV lat S'	5	2																				x			x		x	x					x
LV cardiac output or index	4	3								x															x		x								x
MV E/A ratio	4	2	x																					x	x									x*
MV E velocity	3																							x	x									x*
RVOT time velocity integral	3																					x					x							x*
PA acceleration time	2		x											x
RV ejection time	2						x			x
PA capacitance	2									x																	x
RV free wall thickness	2														x	x
RV free wall strain rate	2																		x																	x
RV/LV end-diastolic basal diameter	2																			x					x
LV ejection fraction	2																					x												x*
RA/LA area ratio	2																					x													x
TR deceleration	1		x
TV E/e' ratio	1										x
LV end-diastolic volume	1														x
RV free wall time to peak syst strain	1																		x
RV free wall early diast strain rate	1																		x
MV e' velocity	1																					x
TV e'/a' ratio	1																					x
Total isovolumic time	1																					x
Isovolumic contraction peak velocity	1																								x
Isovolumic acceleration	1																								x
Isovolumic relaxation time	1																								x
ΔsPAP	1																												x
LV free wall LPSS	1																														x
LV circumferential strain	1																														x
TR duration (heart rate adjusted)	1																																x
RV midcavity diameter	1																																	x*
RV longitudinal diameter	1																																	x*
LV end-diastolic diameter	1																																	x*
LV end-systolic diameter	1																																	x*
RV outflow tract acceleration time	1																																	x*
abnormal end-diastolic septal curve	1																																	x*
S wave velocity	1																																	x*
D wave velocity	1																																	x*
LV dysfunction (0-1)	1																																		x
RV load adaptation index	1																																			x*
RV end-systolic area	1																																						x*
Legend: *imaging finding is longitudinally investigated (change between baseline and follow-up).
